# Supplementary material for: Assessing the nexus between knowledge management and firm performance: A data article
Source: Data Brief. 2020 Sep 4;32:106283. doi: 10.1016/j.dib.2020.106283 (PMC7494479; doi:10.1016/j.dib.2020.106283)
Supplement: Supplementary file 1 [file mmc1.xml]

<?xml version="1.0" encoding="utf-8" standalone="no"?>
<data>
  <datasets>
    <author>cs-hamzah@hotmail.com</author>
    <type>0</type>
    <dataset>
      <value>4</value>
      <reason>Data will be made available on request</reason>
      <comments />
    </dataset>
  </datasets>
</data>
